# Supplementary material for: Establishing Infodemic Management in Germany: A Framework for Social Listening and Integrated Analysis to Report Infodemic Insights at the National Public Health Institute
Source: JMIR Infodemiology. 2023 Jun 1;3:e43646. doi: 10.2196/43646 (PMC10273031; doi:10.2196/43646)
Supplement: Multimedia Appendix 3 [file infodemiology_v3i1e43646_app3.xlsx]

## Sheet: Tabelle1
	Multimedia Appendix 3.
	Supplemental Data for the manuscript: Establishing infodemic management in Germany: a framework for social listening and integrated analysis to report insights at the national public health institute. Boender TS, Schneider P, Houareau C, Wehrli S, Purnat TD, Ishizumi A, Wilhelm E, Voegeli C, Wieler L, Leuker C. JMIR Infodemiology. doi: 10.2196/43646
	Full list of in- and exclusion of 42 potential data sources for social listening.
	Type	Data Source, tool or organizational unit)	Data availability	Costs	Data type (quantitative/qualitative)	Online/offline data?	Included/ Excluded (+ reason)	Link
	Social media and web-based listening	CrowdTangle (Platforms: Facebook, Instagram, Reddit)	daily	free	quantitative: date of post, how many interactions (like, reactions, etc.); qualitative: who posted, to whom, type of post, who shared it	Online	excluded; because only monitoring	https://www.crowdtangle.com/features
	Social media and web-based listening / Robert Koch Institute specific	TweetDeck (Twitter)	daily or weekly	free	qualitative: notifications for a specific account; direct messages for a specific account; when someone mentions a specific account; followers: following activity for a specific account; more quantitative: trends (also possible only in Germany).	Online	included; good to track RKI's activites on Twitter & for free	https://help.twitter.com/de/using-twitter/how-to-use-tweetdeck
	Social media and web-based listening	Google Alerts (Google Search, web content)	any interval you want (daily)	free	qualitative: Articles/videos/posts including the keywords that were published online	Online & Offline (printed articles)	included; easy to use	https://www.google.com/alerts
	Social media and web-based listening	Google Trends (Google Search)	weekly (?)	free	quantitative (adapted score from Google)	Online	included; easy to use	https://trends.google.com/trends/?geo=DE
	Social media and web-based listening	Talkwalker (Platforms: Online, Social Media, Print, Radio & TV-Inhalte)	daily(?)	costs unknown	qualitative: Articles/videos/posts including the keywords that were published online	Online & Offline	excluded; even though it is advertised by WHO IM Workshop; maybe later in the process useful	https://www.talkwalker.com/de/consumer-intelligence-acceleration
	Social media and web-based listening	Talkwalker Alerts (Platforms: Blogs, websites, forums, and social media)	daily(?)	free	qualitative: tracks mentions	Online	excluded; same as Google Alerts, but may be used in the later process	https://www.talkwalker.com/alerts
	Social media and web-based listening	Talkwalker Free Social Search (Platforms: biggest social media?)	daily(?)	free	qualitative: Trends, Mentions, Sentiment analysis, etc.	Online	excluded;	https://www.talkwalker.com/de/social-media-analytics-search
	Social media and web-based listening	Awario (Platforms: Twitter, YouTube, Reddit, news, blogs, forums, and the Web)	daily(?)	costs unknown	qualitative/quantitative: mentions, trends, sentiment, word-clouds	Online & Offline	excluded; other similiar programms can be used for free at the beginning, but may be used later	https://www.meltwater.com/de/products/social-media-monitoring
	Social media and web-based listening	Cision (Platforms: Online news, all social media (Twitter, Facebook, Instagram, YouTube, Reddit), print, broadcast, podcast, radio)	daily(?)	costs unknown		Online & Offline	excluded; quite difficult to find information about it and others where more transparent	https://www.cision.de/pr-software/
	Social media and online listening	Awario (Platforms: Twitter, YouTube, Reddit, news, blogs, forums, and the Web)	daily(?)	24/74/249€ /month	quantitative: numer of mentions, growth, reach; qualitative: mentions, sentiment analysis,	Online	excluded; Meltwater or Talkwalker similar and cover more data types	https://awario.com/features/
	Social media and web-based listening	Citibeats (Platforms: different public sources, Facebook, Twitter, Instagram, forums, news, and reviews)	daily(?)	pricing must be requested	qualitative: communication clusters, etc. quantitative: trends, probably more (?)	Online & Offline	excluded; Meltwater similar to it and then Meltwater would be chosen	https://www.citibeats.com/platform
	Social media and web-based listening	Hootsuite Insights (Platforms: Twitter, Facebook, Instagram, Reddit, Tumblr, and more)	daily(?)	free 30 days trial	qualitative: sentinment, mentions, word clouds, etc. quantitative: trends	Online & Offline	excluded; how to use it was not as transparent as others	https://www.hootsuite.com/products/social-network-integrations
	Social media and web-based listening	SocialMention (Platforms: Twitter, Facebook, FriendFeed, YouTube, Digg, Google etc. 100+ Social media platforms)	daily(?)	free	qualitative (i.e. Trend keywords) and quantitative (strenght, reach, etc.)	Online	excluded; how it works was not explained (but others were more transparent about it)	http://socialmention.com
	Social media and web-based listening	CEMAS (esp. for mis- and disinformation; Platforms: Social media and on other platforms)	irregular	free	qualitative & quantitative: evidence-and theory-based quantitative and qualitative analyses on general trends; as well as recommendations and psychological analyses	Online	included; free to use and covers a lot	https://cemas.io/
	Social media and web-based listening	Press / News release newsletters	daily	free	qualitative	Offline (?)	excluded; similiar to Google Alerts (newspaper, news, etc.)
	Social media and web-based listening	TV Eyes (TV, radio, online videos (Youtube), podcasts)	daily(?)	pricing must be requested		Online & Offline	excluded; German was in the process to be added, but was not completed and takes some time to be implemented (~90 days)	https://tveyes.com/system-resources/
	Social media and web-based listening	Data aggregator (API access, e.g. Meltwater, Talkwater)	on demand	pricing must be requested	raw data access, qualitative and quantitative data analysis possible	Online	inlcuded; covers all major social media platforms, available to any organisation	https://www.meltwater.com/en/suite/data-api-integration https://www.talkwalker.com/de/api (not available in English)
	Social media and web-based listening	CrowdTangle (for academics and researchers, API access)	on demand	free	raw data access, qualitative and quantitative data analysis possible	Online	excluded; only available to university researchers	https://help.crowdtangle.com/en/articles/4302208-crowdtangle-for-academics-and-researchers
	Social media and web-based listening	Mastodon (Mastodon API)	on demand	free	raw data access, qualitative and quantitative data analysis possible	Online	excluded; small user base (reassess in future), limited search possibilites	https://docs.joinmastodon.org/api/
	Social media and web-based listening	Reddit (Reddit API)	on demand	free	raw data access, qualitative and quantitative data analysis possible	Online	excluded; likely covered by data aggregator	https://www.reddit.com/dev/api/ https://www.redditinc.com/policies/data-api-terms
	Social media and web-based listening	TikTok (Research API)	unknown	free	raw data access, qualitative and quantitative data analysis possible	Online	excluded; currently only available for U.S.-based researchers	https://developers.tiktok.com/products/research-api/
	Social media and web-based listening	Twitter (Twitter API)	on demand	depends on access level	raw data access, qualitative and quantitative data analysis possible	Online	excluded; likely covered by data aggregator	https://developer.twitter.com/en/docs/twitter-api
	Social media and web-based listening	YouTube (YouTube Data API, YouTube Research Program)	on demand	depends on access level (free quota)	raw data access, qualitative and quantitative data analysis possible	Online	excluded; likely covered by data aggregator	https://developers.google.com/youtube/v3 https://research.youtube/
	Robert Koch Institute specific	E-Mails (press office/crisis management center) from citizens and journalists	weekly (?)	free to RKI		Online	included; easy to use but data protection?
	Robert Koch Institute specific	Phone calls (press office/crisis management center)	weekly (?)	free to RKI		Offline	included; easy to use and offline
	Robert Koch Institute specific	Direct messages Twitter @rki_de	weekly (?)	free to RKI		Online	included; easy to use but data protection?
	Robert Koch Institute specific	Direct messages Instagram @rki_fuer_euch	weekly (?)	free to RKI		Online	included; easy to use but data protection?
	Robert Koch Institute specific	RKI page metrics (website traffic data, search patterns)	weekly (?)	free to RKI	quantitative	Online	included; easy to use but data protection?
	Robert Koch Institute specific	RKI Twitter metrics @rki_de (retweets, likes)	weekly (?)	free to RKI	quantitative	Online	included; easy to use but data protection?
	Robert Koch Institute specific	RKI Twitter comments	weekly (?)	free to RKI	qualitative	Online	included; easy to use but data protection?
	Robert Koch Institute specific	RKI Press Conferences Questions	irregular	free	qualitative	Offline	included; easy to use and offline
	Robert Koch Institute specific	Task Forces (e.g. 'Long COVID')	irregular	free	qualitative (~ Expert interviews: What do the experts perceive to be upcoming issues? )	Offline	included; offline and different approach
	Robert Koch Institute specific	Freedom of Information Act requests	irregular	free	quantitative and qualitative (What new topics are requested?)	Offline	included; because officially addressed body	https://fragdenstaat.de
	Robert Koch Institute specific	Small requests from Members of the German Parliament	irregular	free	quantitative and qualitative (What topics are requested and seem to be politically from interest?)	Offline	included; because officially addressed body
	Infodemic insights	COSMO Snapshot Monitoring	biweekly	free to RKI	quantitative	Offline	included; free to use and covers a lot	https://projekte.uni-erfurt.de/cosmo2020/web/explorer/
	Infodemic insights	RKI Panel	to be defined, not active yet		quantitative	Offline	excluded; not active yet
	Infodemic insights	GEDA Survey (Gesundheit in Deutschland Aktuell)	1-2x / year		quantitative	Offline	excluded; because time frame to big for social listening
	Infodemic insights	BfR-Corona-Monitor	biweekly	free to RKI	quantitative	Offline	included; free to use and covers a lot	https://www.bfr.bund.de/de/bfr_corona_monitor-244782.html
	Infodemic insights	MoH Covid-19 digital emergency weekly briefing	weekly	free to RKI (?)	qualitative	Online	Included; some other sources (Videos), some overlap; but good overview
	Other	Key informant interviews (e.g. through Tactile News or other communities)	on demand	relatively costly because access through external provider / little internal capacity	qualitative	Offline	excluded; may be added in the later process, but for the beginning to much effort and costs
	Other	Community dipstick surveys	on demand	relatively cheap	quantitative	Offline	excluded; may be added in the later process, but for the beginning to much effort needed
	Other	Observation of closed online groups	on demand	relatively cheap	qualitative	Online	excluded; data protection?
